# Supplementary material for: Influence of the Lactotripeptides Isoleucine–Proline–Proline and Valine–Proline–Proline on Systolic Blood Pressure in Japanese Subjects: A Systematic Review and Meta-Analysis of Randomized Controlled Trials
Source: PLoS One. 2015 Nov 4;10(11):e0142235. doi: 10.1371/journal.pone.0142235 (PMC4633157; doi:10.1371/journal.pone.0142235)
Supplement: S1 Table — The outcome of the selection process is indicated for each article (with justification for exclusion). (XLSX) [file pone.0142235.s006.xlsx]

## Sheet: 27 full texts screened
Exclusion criteria	Authors	Title	Ref	Database
included	Aihara K, Kajimoto O, Hirata H, Takahashi R, Nakamura Y	Effect of powdered fermented milk with Lactobacillus helveticus on subjects with high-normal blood pressure or mild hypertension.	Journal of the American College of Nutrition. 2005;24(4):257-65	Medline/Cochrane
8	Hata Y, Yamamoto M, Ohni M, Nakajima K, Nakamura Y and Takano T	A placebo-controlled study of the effect of sour milk on blood pressure in hypertensive subjects	Am J Clin Nutr 1996; 64(5): 767-771	Medline/Cochrane
included	Hirata H, Nakamura Y, Yada H, Moriguchi S, Kajimoto O, Takahashi T	[Clinical Effects of New Sour Milk Drink on Mild or Moderate Hypertensive Subjects].	Journal New Rem & Clin. 2002;51(1):61-9. Japanese	Manual search of reference lists of selected articles
7	Hirota T, Ohki K, Kawagishi R, Kajimoto Y, Mizuno S, Nakamura Y and Kitakaze M	Casein hydrolysate containing the antihypertensive tripeptides Val-Pro-Pro and Ile-Pro-Pro improves vascular endothelial function independent of blood pressure-lowering effects: contribution of the inhibitory action of angiotensin-converting enzyme	Hypertens Res 2007; 30(6): 489-496	Medline/Cochrane
12	Inoue K, Shirai T, Ochiai H, Kasao M, Hayakawa K, Kimura M and Sansawa H	Blood-pressure-lowering effect of a novel fermented milk containing gamma-aminobutyric acid (GABA) in mild hypertensives	Eur J Clin Nutr 2003; 57(3): 490-495	Medline/Cochrane
included	Ishida Y, Aihara K, Sagitani A, Kaneko K, Mizutani J, Nakamura K, et al.	[Safety Evaluation of Excessive Intake of the Tablet Containing “Lactotripeptides (VPP, IPP)” in Subjects with Normal Blood Pressure to Mild Hypertension].	Japanese Pharmacology & Therapeutics. 2006;34:1107-17. Japanese	J-DREAM III/J-STAGE
included	Ishida Y, Sagitani A, Kaneko K, Nakamura Y, Mizutani J, Masuda O	[Antihypertensive Effects of the Tablet Containing "Lactotripeptide (VPP, IPP)" in Subjects with High Normal Blood Pressure to Mild Hypertension].	Japanese Pharmacology & Therapeutics. 2007;35(12):1249-60. Japanese	J-DREAM III/J-STAGE
included	Ishida Y, Shibata Y, Fukuhara I, Yano Y, Takehara I, Kaneko K	Effect of an excess intake of casein hydrolysate containing Val-Pro-Pro and Ile-Pro-Pro in subjects with normal blood pressure, high-normal blood pressure, or mild hypertension.	Bioscience, biotechnology, and biochemistry. 2011;75(3):427-33	Medline/Cochrane
included	Itakura H, Ikemoto S, Terada S, Kondo K	[The Effect of Sour Milk on Blood Pressure in Untreated Hypertensive and Normotensive Subjects].	Journal of Japanese Society of Clinical Nutrition. 2001;23(3):26-31. Japanese	J-DREAM III/J-STAGE
included	Kajimoto O, Aihara K, Hirata H, Takahashi R, Nakamura Y	[Hypotensive Effects of The Tablets Containing "Lactotripeptides (VPP, IPP)"].	Journal of Nutritional Food. 2001;4(3):51-61. Japanese	J-DREAM III/J-STAGE
included	Kajimoto O, Aihara K, Hirata H, Takahashi R, Nakamura Y	[Safety evaluation of excessive intake of the tablet containing "Lactotripeptides (VPP, IPP)" on healthy volunteers].	Journal of Nutritional Food. 2001;4(4):37-46. Japanese	J-DREAM III/J-STAGE
included	Kajimoto O, Ishida Y, Nakamura Y, Sagitani A, Masuda O	[Exploratory study on the efficacy of tablet containing lactotripeptides (VPP, IPP) for patients with mild hypertension].	Journal New Rem & Clin. 2007;56(12):129-37. Japanese	J-DREAM III/J-STAGE
included	Kajimoto O, Kurosaki T, Mizutani J, Ikeda N, Kaneko K, Aihara K, et al.	[Antihypertensive effects of liquid yogurts containing "lactotripeptides (VPP, IPP)" in mild hypertensive subjects].	Journal of Nutritional Food. 2002;5(3):55-66. Japanese	J-DREAM III/J-STAGE
included	Kajimoto O, Nakamura Y, Yada H, Moriguchi S, Hirata H, Takahashi T	[Hypotensive Effects of Sour Milk in Subjects with Mild or Moderate Hypertension].	Journal of Japanese Society for Nutrition and Food Science. 2001;54:347-54. Japanese	J-DREAM III/J-STAGE
12	Kawase M, Hashimoto H, Hosoda M, Morita H and Hosono A	Effect of administration of fermented milk containing whey protein concentrate to rats and healthy men on serum lipids and blood pressure	J Dairy Sci 2000; 83(2): 255-263	Medline/Cochrane
4	Kurosawa MT, Nakamura Y, Yamamoto N, Yamada K and Iketani T	Effects of Val-Pro-Pro and Ile-Pro-Pro on nondipper patients: a preliminary study	J Med Food 2011; 14(5): 538-542	Medline/Cochrane
included	Mizuno S, Matsuura K, Gotou T, Nishimura S, Kajimoto O, Yabune M, et al.	Antihypertensive effect of casein hydrolysate in a placebo-controlled study in subjects with high-normal blood pressure and mild hypertension.	The British journal of nutrition. 2005;94(1):84-91	Medline/Cochrane
included	Mizushima S, Ohshige K, Watanabe J, Kimura M, Kadowaki T, Nakamura Y, et al.	Randomized controlled trial of sour milk on blood pressure in borderline hypertensive men.	American journal of hypertension. 2004;17(8):701-6	Medline/Cochrane
4	Nakamura T , Mizutani J, Sasaki K, Yamamoto N and Takazawa K	Beneficial potential of casein hydrolysate containing Val-Pro-Pro and Ile-Pro-Pro on central blood pressure and hemodynamic index: a preliminary study	J Med Food 2009; 12(6): 1221-1226	Medline/Cochrane
included	Nakamura T, Mizutani J, Ohki K, Yamada K, Yamamoto N, Takeshi M, et al.	Casein hydrolysate containing Val-Pro-Pro and Ile-Pro-Pro improves central blood pressure and arterial stiffness in hypertensive subjects: a randomized, double-blind, placebo-controlled trial.	Atherosclerosis. 2011;219(1):298-303	Medline/Cochrane
included	Nakamura Y, Kajimoto O, Kaneko K, Aihara K, Mizutani J, Ikeda N, et al.	[Effects of the liquid yogurts containing "lactotripeptide (VPP, IPP)" on high-normal blood pressure].	Journal of Nutritional Food. 2004;7(1):123-37. Japanese	J-DREAM III/J-STAGE
included	Sano J, Higuchi T, Aihara K, Mizuno S, Kajimoto O, Nakagawa S, et al.	[Safety evaluation of excessive intake of drink containing “lactotripeptides (VPP, IPP)” in subjects with normal blood pressure to mild hypertension].	Journal of Nutritional Food. 2004;7(4):17-30. Japanese	J-DREAM III/J-STAGE
included	Sano J, Ohki K, Higuchi T, Aihara K, Mizuno S, Kajimoto O, et al.	Effect of casein hydrolysate, prepared with protease derived from Aspergillus oryzae, on subjects with high-normal blood pressure or mild hypertension.	Journal of medicinal food. 2005;8(4):423-30	Medline/Cochrane
4	Yamasue K, Morikawa N, Mizushima S and Tochikubo O	The blood pressure lowering effect of lactotripeptides and salt intake in 24-h ambulatory blood pressure measurements	Clin Exp Hypertens 2010; 32(4): 214-220	Medline/Cochrane
7	Yasuda K, Aihara K, Komazaki K, Mochii M and Nakamura Y	[Effect of large high intake of tablets containing “lactotripeptides (VPP, IPP)” on blood pressure, pulse rate and clinical parameters in healthy volunteers]	Journal of Nutritional Food 2001,; 4(3): 63-72. Japanese	J-DREAM III/J-STAGE
13	Yoshizawa M, Maeda S, Miyaki A, Misono M, Choi Y, Shimojo N, Ajisaka R and Tanaka H	Additive beneficial effects of lactotripeptides and aerobic exercise on arterial compliance in postmenopausal women	Am J Physiol Heart Circ Physiol 2009; 297(5): H1899-1903	Medline/Cochrane
included	Yoshizawa M, Maeda S, Miyaki A, Misono M, Choi Y, Shimojo N, et al.	Additive beneficial effects of lactotripeptides intake with regular exercise on endothelium-dependent dilatation in postmenopausal women.	American journal of hypertension. 2010;23(4):368-72	Medline/Cochrane

## Sheet: List of exclusion criteria
code #	reason for exclusion
1	Reviews (general or systematic reviews, meta-analyses, letters, opinion papers, view points, etc… included data presented at a meeting)
2	Non human studies
3	Studies which are not intervention trials
4	Uncontrolled intervention trials
5	Intervention trials which are not randomized-controlled trials
6	Randomized-controlled trials with an open design
7	Studies where IPP/VPP intake period is less than 8 days
8	Studies on diseased subjects (including hypertensive patients when they are receiving blood pressure lowering drugs)
9	Studies on children (less than 20
10	Studies on non-asian subjects
11	Studies in which no measure of SBP was reported
12	Studies in which there was no intervention with IPP+VPP (studies testing IPP alone or VPP alone were excluded)
13	Redundant studies
